# Supplementary material for: Genome-Wide Identification and Abiotic Stress Response Analysis of PP2C Gene Family in Woodland and Pineapple Strawberries
Source: Int J Mol Sci. 2023 Feb 17;24(4):4049. doi: 10.3390/ijms24044049 (PMC9961684; doi:10.3390/ijms24044049)
Supplement: Supplementary file 1 [file ijms-24-04049-s001.zip]

Archive with 7 entries (7 files):
- Captions for Figures S1-S3.pdf
- Supplementary Figure S1.tif
- Supplementary Figure S2.tif
- Supplementary Figure S3.tif
- Supplementary Table S1.pdf
- Supplementary Table S2.pdf
- Supplementary Table S3.pdf
